# Supplementary material for: Functional in vivo characterization of sox10 enhancers in neural crest and melanoma development
Source: Commun Biol. 2021 Jun 7;4:695. doi: 10.1038/s42003-021-02211-0 (PMC8184803; doi:10.1038/s42003-021-02211-0)
Supplement: Supplementary file 4 — Supplementary Data 1 [file 42003_2021_2211_MOESM4_ESM.xlsx]

## Sheet: Sheet1
Figure 4d Data: Number embryos showing EGFP expression pattern (left) for given enhancer version (top)
	WT	Conserved Deletion	Minimal
NC	43	4	17
NC+KA	30	1	0
KA	7	67	0
Ectopic	11	17	7
Figure 5d Data: Number embryos showing EGFP expression pattern (left) for given enhancer version (top)
	WT	SoxE Mut
NC	29	14
NC+KA	3	0
KA	3	1
Ectopic	10	16
Figure 6g Data: Number embryos of given sox10min genotype (left) showing sox10 expression level (top)
	STRONG	REDUCED	ABSENT
WT	6	2	0
HET	3	14	0
MUT	0	0	8
Figure 6j Data: Number embryos of given peak5 genotype (left) showing sox10 expression level (top)
	STRONG	SLIGHTLY REDUCED	REDUCED
WT	9	2	0
HET	32	11	4
MUT	8	16	6
Figure 6m Data: Number of stripe breaks per animal (each column one animal) of given peak5 genotype (left)
WT	1	1	2	1	1	1	2	8	0	3	1	1	3	0	0	2	0	0	0	0
MUT	9	2	3	4	4	0	9	4	7	3	10	4	4	8	8	4	5	1	8	2
Figure 6r Data: Number of stripe breaks per animal (each row one animal) of given sox10 and peak5 genotype (top)
WT	Peak5 Het	Sox10min Het	Double Het
0	0	4	0
0	3	9	16
3	4	5	9
4	3	8	10
0	2	6	12
0	4	10	8
0	3	8	12
0	7	3	7
4	0	4	8
1	4	3	15
